# Supplementary material for: Translating recent results from the Cardiovascular Outcomes Trials into clinical practice: recommendations from the Central and Eastern European Diabetes Expert Group (CEEDEG)
Source: Cardiovasc Diabetol. 2017 Oct 23;16:137. doi: 10.1186/s12933-017-0622-7 (PMC5654048; doi:10.1186/s12933-017-0622-7)
Supplement: Supplementary file 3 — Additional file 3. Final recommendation scoring. [file 12933_2017_622_MOESM3_ESM.xlsx]

## Sheet: General remarks
scoring system
1	Totally disagree
2	Disagree
3	Unsure
4	Agree
5	Totally agree
Comments
Pr Volke	The key recommendation concerning therapeutic choices remains somehow equivocal at the current presentation. Current EASD/ADA guideline lists SGLT-2 inhibitors as a second-line therapy. So, for me the key question for the update is whether we shall suggest that for some patients (established CV disease) one should consider SGLT-2 inhibitors as a possible first-line therapy?

## Sheet: A
																			Step 3
	A // Patients with Type 2 Diabetes and no established cardiovascular disease
		Czupryniak	Ducena	Fasching	Janesz	Karasik	Kempler	Lehmann	Martinka	Prázný	Schernthaner	Shestakova	Smirčić Duvnjak	Tankova	Volke	Count	Sum	Validation		Comments Questionnaire 2	Comments Questionnaire 3
	Diagnosis / Assessments
	· Patients with CVD should be actively screened		5			4			5	5	4	5	5	3	4	9	40	0.888889	please score
	· Initial assessment should comprise:
	o Patient characteristics
	Age		5			4			5	5	3	5	5	3	5	9	40	0.888889	please score
	Sex		5			N/R			5	5	3	5	5	3	5	8	36	0.9	please score
	Height/Weight/BMI		5			4			5	5	3	5	5	3	5	9	40	0.888889	please score
	Waist circumference		5			4			5	5	3	5	5	3	5	9	40	0.888889	please score
	Ethnic group		5			4			5	4	3	5	5	3	5	9	39	0.866667	please score
	o Medical history
	Medical history in general		5			4			5	5	5	5	5	5	5	9	44	0.977778	please score
	T2D duration		5			N/R			5	5	5	5	5	5	5	8	40	1	please score
	Prior hypoglycemia		5			4			5	5	5	5	5	5	5	9	44	0.977778	please score
	History or concurrent disease		5			4			5	5	5	5	5	5	5	9	44	0.977778	please score
	· Pancreatitis		5			4			5	5	3	5	5	4	5	9	41	0.911111	please score
	· Medullary cancer		5			4			5	5	2	5	4	4	5	9	39	0.866667	please score
	· Genital infection		5			4			5	5	5	5	5	4	5	9	43	0.955556	please score
	o Laboratory values/exploration:
	BNP/NT-proBNP		5			3			3	3	3	3	5	2	2	9	29	0.644444	please score
	BNP/NT-proBNP in patients having symptoms or signs of HF																		please score
	HbA1C		5			4			5	5	5	5	5	5	5	9	44	0.977778	please score
	Lipid profile		5			4			5	5	5	5	5	5	5	9	44	0.977778	please score
	Proteinuria		5			4			5	4	5	5	5	5	5	9	43	0.955556	please score
	GFR/eGFR		5			4			5	4	5	5	5	5	5	9	43	0.955556	please score
	Albumin:creatinine ratio (ACR)		5			N/R			5	4	5	5	5	5	5	8	39	0.975	please score
	o Clinical examination
	Blood pressure		5			4			5	5	5	5	5	5	5	9	44	0.977778	please score
	Ankle-brachial (ABI) index		4			4			5	5	3	5	5	5	3	9	39	0.866667	please score
	NYHA class of HF		5			N/R			4	4	4	5	5	5	5	8	37	0.925	please score
	Risk of infection		5			N/R			5	3	4	5	5	4	4	8	35	0.875	please score
	o Imaging/Exploration
	ECG		5			4			5	5	3	5	5	5	N/R	8	37	0.925	please score
	Cardiac ultrasound		5			4			4	5	2	3	5	3	3	9	34	0.755556	please score
	Abdominal ultrasound		5			4			4	2	2	3	4	3	3	9	30	0.666667	please score	if liraglutide is considered
	Abdominal ultrasound if liraglutide is considered																		please score
	Cardiac CT/calcium scoring		4			4			3	3	2	3	4	4	3	9	30	0.666667	please score
	Angiography		3			4			3	2	2	2	4	4	3	9	27	0.6	please score	depending on patient s previous procedure, age, comorbidities and preferences
	Angiography if liraglutide is considered																		please score
	Angiography if liraglutide is considered, depending on patient's previous procedure, age, comorbidities and preferences																		please score
	o The influence of current therapies should be considered		5			4			5	5	5	5	5	5	5	9	44	0.977778	please score
	o The influence of comorbidities should be considered		5			N/R			5	5	5	5	5	5	5	8	40	1	please score
	Management
	· A treat-to target approach should be conducted:
	o HbA1c target below 7%		5			4			5	5	5	4	5	4	5	9	42	0.933333	please score
	o HbA1c target below 6.5%		5			2			4	4	2	3	3	3	3	9	29	0.644444	please score
	· The management of T2D patients should be conducted as in the current guidelines		4			4			N/R	5	5	4	3	N/R	N/R	6	25	0.833333	please score	Sulfonylureas are missing from the algorithm. I am very convinced that they must be in.
	o Metformin		5			4			5	N/R	5	N/R	N/R	5	5	6	29	0.966667	please score
	- monotherapy with metformin should no more be used except of excellent diabetes control (glucose in target range)		5			2			4	5	5	5	5	2	3	9	36	0.8	please score
	- combination therapy should be based on individual patient’s data and is necessary to maintain good glycemic control with respect to the long-term diabetes complications in case of longer survival due to reduced CV/total death rate		5			4			5	5	5	5	5	3	5	9	42	0.933333	please score
	o Other classes
	Pioglitazone if normal renal function		5			1			4	5	2	4	4	4	3	9	32	0.711111	please score
	Gliptins in elderly patients with risk of hypoglycaemia		5			4			4	4	5	4	5	5	4	9	40	0.888889	please score
	If GFR< 60 ml/min, therapy with gliptins, liraglutide or insulin should be considered		5			4			4	5	3	4	5	4	4	9	38	0.844444	please score
	Sulfonylureas																		please score
	· New data on empagliflozin and liraglutide: as second line?
	o SGLT2 inhibitor (empagliflozin) or GLP-1 RA (liraglutide) should be considered as second line therapy after metformin, if necessary and possible Note from one of the advisors: Use of empagliflozin / liraglutide will make no harm to these patients and in patients with silent CVD it may be even beneficial. There is no reason why not to recommend empa/lira as a second line after metformin. Note fr…		4			4			5	5	5	3	5	3	3	9	37	0.822222	please score
	o Empagliflozin or liraglutide may be an option in patients with BMI>30, with required weight loss		5			N/R			5	5	5	5	5	4	5	8	39	0.975	please score
	o SGLT2 inhibitor (empagliflozin)		N/R			3			5	N/R	5	N/R	N/R	N/R	4	4	17	0.85	please score
	- should always be used as a second line therapy WITH metformin		4			2			4	5	5	3	5	3	1	9	32	0.711111	please score
	- as a first line of antidiabetic therapy in case of intolerance or contraindications to metformin		4			2			5	5	3	4	5	3	3.5	9	34.5	0.766667	please score
	o GLP-1 RA (liraglutide)		N/R			3			4	N/R	5	N/R	N/R	4	N/R	4	16	0.8	please score
	- should always be used as a second line therapy WITH metformin		2			2			3	5	4	3	5	3	3	9	30	0.666667	please score
	- can be considered as a first line antidiabetic therapy in case of intolerance or contraindications to metformin		2			2			3	5	2	4	5	3	3	9	29	0.644444	please score
	· Patients should also receive, if necessary
	o Aspirin therapy		5			4			5	1	5	5	5	2	4	9	36	0.8	please score
	o Antihypertensive therapy		5			N/R			5	5	5	5	5	4	5	8	39	0.975	please score
	o Statin therapy		5			4			5	5	5	5	5	4	5	9	43	0.955556	please score
	· Patient’s age should be considered		5			4			5	5	4	5	5	4	5	9	42	0.933333	please score
	· Patient’s preferences should be considered		5			N/R			5	5	3	5	4	4	5	8	36	0.9	please score
	· Treatment selection should be done according to comorbidities and possible adverse events		5			N/R			5	5	5	5	5	4	5	8	39	0.975	please score
	Monitoring / Evaluation of response to treatment
	· Monitoring for efficacy of glucose-lowering agents is necessary		5			N/R			5	5	4	5	5	4	5	8	38	0.95	please score
	· Monitoring should be conducted every 3 months		5			3			5	4	4	4	4	4	3	9	36	0.8	please score
	Note from one of the advisors: As these patients are usually younger, more intensive monitoring should be established which can help to maintain more stringent diabetes control.
	· Clinical examination should comprise:
	o Blood pressure		5			4			5	5	5	5	5	5	5	9	44	0.977778	please score
	o Height/Weight/BMI		5			4			5	5	4	5	5	5	5	9	43	0.955556	please score
	o Waist circumference		5			4			5	5	3	5	5	5	5	9	42	0.933333	please score
	o Calorie intake		5			4			5	3	2	5	4	5	4	9	37	0.822222	please score	If taking empaglifozin
	o Calorie intake in patients taking empaglifozin																		please score	* as for calorie intake, should stand diet evalua:on and dietary recommendations (not calories only)
	o Diet eveluation and dietary recommendations in patients taking empaglifozin																		please score
	· Laboratory values:
	o Glucose levels (correction of insulin/antihypertensive drugs if hypoglycaemia)		5			4			5	5	4	5	5	4	5	9	42	0.933333	please score
	o HbA1C		5			4			5	5	5	5	5	5	5	9	44	0.977778	please score
	o Lipid profile		5			4			5	5	5	5	5	5	5	9	44	0.977778	please score
	o Proteinuria		5			4			5	5	5	5	5	5	5	9	44	0.977778	please score
	o GFR/eGFR		5			4			5	5	5	5	5	5	5	9	44	0.977778	please score
	stop when GFR < 45 ml/min for empagliflozin		5			3			5	4	5	5	5	5	4	9	41	0.911111	please score
	stop when GFR < 30 ml/min for liraglutide		5			5			5	4	5	5	5	5	4	9	43	0.955556	please score
	o albumin:creatinine ratio (ACR)		5			4			5	5	5	5	5	5	5	9	44	0.977778	please score
	o Insulin dosage		5			N/R			5	5	4	5	5	4	5	8	38	0.95	please score
	o In patients receiving empagliflozin: ketonuria/ketonemia (ketoacidosis)		4			4			4	5	3	5	5	4	3	9	37	0.822222	please score
	· Imaging/exploration:
	o ECG		5			4			5	5	2	5	5	4	3	9	38	0.844444	please score
	o Cardiac ultrasound		5			4			3	5	2	5	5	3	3	9	35	0.777778	please score
	o Abdominal ultrasound (gallstone formation)		5			4			3	3	2	5	4	3	3	9	32	0.711111	please score	If taking liraglutide
	o Abdominal ultrasound (gallstone formation) in patients receiving liraglutide																		please score
	· Non-responders (glucose lowering) to empagliflozin should not be simply switched to liraglutide		5			N/R			5	N/R	5	N/R	N/R	N/R	N/R	3	15	1	please score
	o Renoprotective effects of empagliflozin should be considered prior to empagliflozin discontinuation		5			2			5	5	5	4	4	2	4	9	36	0.8	please score
	o Dual therapy with empagliflozin/liraglutide should be considered first		3			2			5	5	3	3	5	3	3	9	32	0.711111	please score	this is mechanistically attractive but has no trial evidence what so ever. Thus, a more careful wording is needed.
	o Dual therapy with empagliflozin/liraglutide could be an option to be considered																		please score

## Sheet: B
																			Step 3
	B // Patients with Type 2 Diabetes and established cardiovascular disease, at high risk of cardiovascular events
		Czupryniak	Ducena	Fasching	Janesz	Karasik	Kempler	Lehmann	Martinka	Prázný	Schernthaner	Shestakova	Smirčić Duvnjak	Tankova	Volke	Count	Sum	Validation		Comments Questionnaire 2	Comments Questionnaire 3
	Diagnosis / Assessments
	No change in diagnostic procedures to identify CVD is needed, however, these procedures should be implemented more frequently, especially in high-risk individuals		5			2			N/R	5	5	5	2	4	4	8	32	0.8	please score
	Patients at high risk of CV events should be actively searched and screened		5			4			5	5	5	5	5	5	4	9	43	0.955556	please score
	· Initial assessment should comprise:
	o Patient characteristics
	Age		5			4			5	5	5	5	5	5	5	9	44	0.977778	please score
	Sex		5			4			5	5	5	5	5	5	5	9	44	0.977778	please score
	Height/Weight/BMI		5			4			5	5	5	5	5	5	5	9	44	0.977778	please score
	Waist circumference		5			4			5	4	5	5	5	5	5	9	43	0.955556	please score
	Ethnic group		5			N/R			5	4	3	5	5	3	5	8	35	0.875	please score
	o Medical history
	Medical history in general		5			4			5	5	5	5	5	4	5	9	43	0.955556	please score
	T2D duration		5			4			5	5	5	5	5	4	5	9	43	0.955556	please score
	Prior hypoglycemia		5			4			5	5	5	5	5	4	4	9	42	0.933333	please score
	History or concurrent disease		5			4			5	5	5	5	5	5	5	9	44	0.977778	please score
	· Pancreatitis		5			4			5	5	4	5	5	4	5	9	42	0.933333	please score
	· Medullary cancer		5			4			5	5	3	5	4	4	5	9	40	0.888889	please score
	· Genital infection		5			4			5	5	5	5	5	4	5	9	43	0.955556	please score
	o Laboratory values/exploration:
	BNP/NT-proBNP		5			3			5	4	3	5	5	3	3	9	36	0.8	please score	proBNP- I do not find it necessary to use proBNP as a screening tool. This should be supplementary test for the patients having symptoms or signs of heart failure
	BNP/NT-proBNP in patients having symptoms or signs of HF																		please score
	HbA1C		5			4			5	5	5	5	5	5	5	9	44	0.977778	please score
	Lipid profile		5			4			5	5	5	5	5	5	5	9	44	0.977778	please score
	Proteinuria		5			4			5	5	5	5	5	5	5	9	44	0.977778	please score
	GFR/eGFR		5			4			5	5	5	5	5	5	5	9	44	0.977778	please score
	Albumin:creatinine ratio (ACR)		5			4			5	5	5	5	5	5	5	9	44	0.977778	please score
	o Clinical examination
	BP		5			4			5	5	5	5	5	5	5	9	44	0.977778	please score
	NYHA class of heart failure		5			4			5	4	5	5	5	4	5	9	42	0.933333	please score
	Risk of infection		5			N/R			5	2	4	5	5	4	4	8	34	0.85	please score
	o In patients at high risk of myocardial infarction
	ECG		5			4			5	5	3	5	5	5	5	9	42	0.933333	please score
	Cardiac ultrasound		5			4			5	5	3	5	5	4	3	9	39	0.866667	please score
	Abdominal ultrasound		5			3			5	2	2	4	4	4	3	9	32	0.711111	please score	If incretin-based therapy is a therapeutic option
	Abdominal ultrasound if liraglutide is considered																		please score
	Angiography		5			2			5	3	2	5	4	4	2	9	32	0.711111	please score	depending on previous dg procedures, age, comorbidities and patient s preferences
	Angiography if liraglutide is considered																		please score
	Angiography if liraglutide is considered, depending on patient's previous procedure, age, comorbidities and preferences																		please score
	o The influence of current therapies should be considered		5			5			5	5	5	4	5	5	5	9	44	0.977778	please score
	o The influence of current comorbidities should be considered		5			5			5	5	5	4	5	5	5	9	44	0.977778	please score
	Management
	· A treat-to target approach should be conducted:
	o HbA1c about 7% // 53 mmol/M (note: ADA and EASD targets are different)		5			4			5	4	5	4	5	5	5	9	42	0.933333	please score	* as for glycemic target 53 mmol/M, should stand target < 53 mmol/M
	o HbA1c < 7% // 53 mmol/M (note: ADA and EASD targets are different)																		please score
	o For fragile patients: 7,5% // 60 mmol/M or even higher		5			2			5	5	3	5	5	5	5	9	40	0.888889	please score
	· The management of T2D patients with CVD is a complex approach that should comprise antihyperglycaemic therapy with:
	o Metformin		4			5			4	N/R	5	N/R	5	5	4	7	32	0.914286	please score
	- monotherapy with metformin should no more be used except of excellent diabetes control (glucose in target range)		5			4			5	5	5	5	5	2	2	9	38	0.844444	please score
	- combination therapy should be based on individual patient’s data and is necessary to maintain good glycemic control with respect to the long-term diabetes complications in case of longer survival due to reduced CV/total death rate		5			4			5	5	5	5	5	5	4	9	43	0.955556	please score
	o SGLT2 inhibitor (empagliflozin) or GLP-1 RA (liraglutide) should be considered as second line therapy after metformin		5			4			5	5	5	4	5	4	4	9	41	0.911111	please score
	o SGLT2 inhibitor (empagliflozin)		5			3			5	N/R	5	N/R	5	N/R	4	6	27	0.9	please score
	- preferentially for patients with heart failure but not with history of stroke		5			4			5	4	5	4	5	4	3	9	39	0.866667	please score
	- if GFR >60 ml/min		4			4			5	4	5	4	3	4	4	9	37	0.822222	please score
	- always used as a second line therapy WITH metformin		5			2			4	5	5	3	5	3	3	9	35	0.777778	please score
	- as it has a more profound effect on reduction of CV risk and is non-injectable, it should be preferred to liraglutide in most cases		5			2			5	5	5	3	4	4	4	9	37	0.822222	please score
	- as a first line of antidiabetic therapy in case of intolerance or contraindications to metformin		5			4			5	5	5	3	4	4	5	9	40	0.888889	please score
	o If GFR< 60 ml/min, therapy with DPP4, liraglutide or insulin should be considered		5			4			4	5	3	4	5	5	3	9	38	0.844444	please score
	o GLP-1 RA (liraglutide)		N/R			4			4	N/R	5	N/R	5	N/R	N/R	4	18	0.9	please score
	- should always be used as a second line therapy WITH metformin		5			2			3	5	5	3	5	3	3	9	34	0.755556	please score
	- should be considered in patients with BMI>30 kg.m2 and already treated with insulin		5			4			3	5	5	3	4	2	3	9	34	0.755556	please score	It should be also considered in patients already treated with other agents
	- should be considered in patients with BMI>30 kg.m2 and already treated with insulin or other agents																		please score
	- can be considered as a first line antidiabetic therapy in case of intolerance or contraindications to metformin		4			2			3	5	3	3	4	3	3	9	30	0.666667	please score
	o Calorie intake in patients taking empaglifozin																		please score
	o Diet eveluation and dietary recommendations in patients taking empaglifozin																		please score
	· Non-recommended therapies
	o These patients should not be treated with thiazolidinediones or sulphonylureas (except of gliclazide) – Use of sulphonylurea consistently yields increased CV risk in these patients and there is a severe risk that it can mitigate or even override the positive effects of empagliflozin/liraglutide.		5			5			4	5	3	4	5	4	1	9	36	0.8	please score	1. Pioglitazone has trial evidence in high risk patients with diabetes as well with no diabetes (PROACTIVE Dormandy 2005;Kernan 2016). 2. Sulfonylureas- there is currently no firm evidence of harm. Look at the recent META-analysis: (Rados 2016) My group has conducted a mMETA-analysis of head-to-head trials with SU vs. drugs with low hypoglycaemia risk. We did not observe excess MACE or mortality …
	· Patients should also receive
	o Aspirin therapy		5			4			5	5	5	5	5	4	4	9	42	0.933333	please score
	o Beta-blocker therapy		5			3			5	5	5	5	5	5	4	9	42	0.933333	please score
	o Angiotensin-converting enzyme inhibitor therapy		5			5			5	5	5	5	5	5	4	9	44	0.977778	please score
	o Statin therapy		5			5			5	5	5	5	5	5	4	9	44	0.977778	please score
	· Patient’s age should be considered		5			4			5	5	3	5	5	4	5	9	41	0.911111	please score
	· Patient’s comorbidities should be considered		5			4			5	5	5	5	5	5	5	9	44	0.977778	please score
	· Patient’s preferences should be considered		5			4			5	5	4	3	4	4	5	9	39	0.866667	please score
	Monitoring / Evaluation of response to treatment
	· Monitoring for efficacy of glucose-lowering agents is necessary		5			4			5	5	4	4	5	5	4	9	41	0.911111	please score
	· Monitoring should be conducted every 3 months		5			N/R			5	5	4	4	4	5	2	8	34	0.85	please score
	· Clinical examination should comprise:
	o Blood pressure		5			4			5	5	5	5	5	5	5	9	44	0.977778	please score
	o Height/Weight/BMI		5			4			5	5	4	5	5	5	5	9	43	0.955556	please score
	o Waist circumference		5			4			5	4	3	5	5	5	3	9	39	0.866667	please score
	o Calorie intake		5			4			5	3	2	5	4	4	4	9	36	0.8	please score	In patients on empagliflozin
	o Calorie intake in patients taking empaglifozin																		please score
	· Laboratory values:
	o Glucose levels (correction of insulin/antihypertensive drugs if hypoglycaemia)		5			4			5	5	4	5	5	4	5	9	42	0.933333	please score
	o HbA1C		5			4			5	5	5	5	5	5	5	9	44	0.977778	please score
	o Lipid profile		5			4			5	5	5	5	5	5	4	9	43	0.955556	please score
	o Proteinuria		5			4			5	5	5	5	5	5	5	9	44	0.977778	please score
	o GFR/eGFR		5			4			5	5	5	5	5	5	5	9	44	0.977778	please score
	stop when GFR < 45 ml/min for empagliflozin		5			3			5	4	5	5	4	5	4	9	40	0.888889	please score
	stop when GFR < 30 ml/min for liraglutide		5			5			5	4	5	5	4	5	3	9	41	0.911111	please score
	o Albumin:creatinine ratio (ACR)		5			4			5	4	5	5	4	5	5	9	42	0.933333	please score
	o Insulin dosage		5			4			5	5	3	5	5	4	5	9	41	0.911111	please score
	o In patients receiving empagliflozin: ketonuria/ketonemia (ketoacidosis)		5			3			4	4	3	5	5	4	2.5	9	35.5	0.788889	please score
	· Imaging/exploration:
	o ECG		5			4			5	5	2	5	5	4	3	9	38	0.844444	please score
	o Abdominal ultrasound (gallstone formation)		5			3			3	2	2	4	4	4	3	9	30	0.666667	please score	In patients on liraglutide
	o Abdominal ultrasound (gallstone formation) in patients receiving liraglutide																		please score
	· Non-responders (glucose lowering) to empagliflozin should not be simply switched to liraglutide		N/R			2			5	5	5	N/R	5	N/R	2.5	6	24.5	0.816667	please score
	o Reduction of HF and renoprotective effects of empagliflozin should be considered prior to empagliflozin discontinuation		5			2			5	5	5	5	5	4	4	9	40	0.888889	please score
	o Dual therapy with empagliflozin/liraglutide should be considered first		4			2			5	5	3	2	5	4	3	9	33	0.733333	please score
	o Dual therapy with empagliflozin/liraglutide could be an option to be considered																		please score

## Sheet: C
																			Step 3
	C // Patients with Type 2 Diabetes and established renal disease
		Czupryniak	Ducena	Fasching	Janesz	Karasik	Kempler	Lehmann	Martinka	Prázný	Schernthaner	Shestakova	Smirčić Duvnjak	Tankova	Volke	Count	Sum	Validation		Comments Questionnaire 2	Comments Questionnaire 3
	Diagnosis / Assessments
	· Patients at high risk of CV events should be actively searched and screened in renal disease patients		5			N/R			5	5	5	5	5	5	5	8	40	1	please score
	· Initial assessment should comprise:
	o Patient characteristics
	Age		5			4			5	5	4	5	5	5	5	9	43	0.955556	please score
	Sex		5			4			5	5	3	5	5	5	5	9	42	0.933333	please score
	Height/Weight/BMI		5			4			5	5	3	5	5	5	5	9	42	0.933333	please score
	Waist circumference		5			4			5	5	3	5	5	5	5	9	42	0.933333	please score
	Ethnic group		4			4			5	5	3	5	5	4	5	9	40	0.888889	please score
	o Medical history
	Medical history in general		5			4			5	5	5	5	5	5	5	9	44	0.977778	please score
	T2D duration		5			4			5	5	5	5	5	5	5	9	44	0.977778	please score
	Prior hypoglycemia		5			4			5	5	5	5	5	5	5	9	44	0.977778	please score
	History or concurrent disease		5			4			5	5	5	5	5	4	5	9	43	0.955556	please score
	· Pancreatitis		5			4			5	5	3	5	5	4	5	9	41	0.911111	please score
	· Medullary cancer		5			4			5	5	2	5	4	4	5	9	39	0.866667	please score
	· Genital infection		5			4			5	5	4	5	5	4	5	9	42	0.933333	please score
	Co-morbidities/renal complications		5			4			5	5	5	5	N/R	5	5	8	39	0.975	please score
	· retinopathy		5			N/R			5	5	4	5	5	4	5	8	38	0.95	please score
	· haematological disorders		5			N/R			5	5	2	5	4	4	5	8	35	0.875	please score
	o Laboratory values/exploration:
	BNP/NT-proBNP		5			3			5	4	3	4	5	3	3	9	35	0.777778	please score
	BNP/NT-proBNP in patients having symptoms or signs of HF																		please score
	HbA1C		5			4			5	5	5	5	5	5	5	9	44	0.977778	please score
	Lipid profile		5			4			5	5	5	5	5	5	5	9	44	0.977778	please score
	Proteinuria		5			4			5	5	5	5	5	5	5	9	44	0.977778	please score
	GFR/eGFR		5			4			5	5	5	5	5	5	5	9	44	0.977778	please score
	Albumin:creatinine ratio (ACR)		5			4			5	5	5	5	4	5	5	9	43	0.955556	please score
	Urinalysis		5			4			5	5	3	5	4	5	5	9	41	0.911111	please score
	Ruling out other causes/kidney diseases associated with macroalbuminuria, incl. the detection of nondiabetic nephropathy		5			4			5	5	3	5	5	5	5	9	42	0.933333	please score
	o Clinical examination
	BP		5			4			5	5	5	5	5	5	5	9	44	0.977778	please score
	NYHA class of HF		5			4			5	5	5	5	5	5	5	9	44	0.977778	please score
	Risk of infection		5			4			5	3	3	5	5	5	5	9	40	0.888889	please score
	o Imaging/exploration
	ECG		5			4			5	5	2	5	5	5	5	9	41	0.911111	please score
	Cardiac ultrasound		5			4			5	5	2	5	5	4	3	9	38	0.844444	please score
	Abdominal ultrasound		5			3			5	2	2	5	4	4	3	9	33	0.733333	please score
	Abdominal ultrasound if liraglutide is considered																		please score
	Kidney ultrasound		5			4			5	4	4	5	4	5	3	9	39	0.866667	please score
	Angiography		3			2			5	2	1	3	4	4	3	9	27	0.6	please score	Depending on patient s age, other comorbidities and preferences
	Angiography if liraglutide is considered																		please score
	Angiography if liraglutide is considered, depending on patient's previous procedure, age, comorbidities and preferences																		please score
	o The influence of current therapies should be considered		5			4			5	5	5	5	5	5	5	9	44	0.977778	please score
	o The influence of comorbidities should be considered		5			4			5	5	5	5	5	5	5	9	44	0.977778	please score
	Management
	· A treat-to target approach should be conducted:
	o HbA1c target of about 7% // 53 mmol/M (note: ADA and EASD targets are different)		4			N/R			5	5	5	5	5	4	4	8	37	0.925	please score	* as for glycemic target 53 mmol/M, should stand target < 53 mmol/M
	o HbA1c < 7% // 53 mmol/M (note: ADA and EASD targets are different)																		please score
	· The management of T2D patients with renal disease is a complex approach that should comprise antihyperglycaemic therapy with:																			Patients with established renal disease: I do not think we can give strong recommendations here. We have 1 trial with patients with established CV disease and some of them had renal disease. Thus, there is no direct evidence in patients with just renal disease. So, we could have a soft recommendation only. PPARs and Sulfonylureas- I am in favor of using these drugs also.
	o Metformin		5			2			4	N/R	5	3	N/R	5	4	7	28	0.8	please score
	- monotherapy with metformin should no more be used except of excellent diabetes control (glucose in target range)		5			2			4	5	5	5	5	2	3	9	36	0.8	please score	Consider dose reduction
	- combination therapy should be based on individual patient’s data and is necessary to maintain good glycemic control with respect to the long-term diabetes complications in case of longer survival due to reduced CV/total death rate		5			2			5	5	5	5	5	4	4	9	40	0.888889	please score
	o SGLT2 inhibitor (empagliflozin) should be considered as first line therapy with metformin		5			2			5	5	5	4	5	5	3	9	39	0.866667	please score
	In addition to RAS blockade		5			2			5	5	5	5	5	4	3	9	39	0.866667	please score
	- as it can reduce the rate of decline in renal function		5			2			5	5	5	5	5	4	3	9	39	0.866667	please score
	- if GFR >45 ml/min		5			4			5	5	5	5	5	4	4	9	42	0.933333	please score
	- as it has a more profound effect on reduction of CV risk and is non-injectable, it should be preferred to liraglutide in most cases		5			2			5	5	5	4	5	3	3	9	37	0.822222	please score
	- as monotherapy in case of intolerance or contraindications to metformin		4			N/R			5	5	5	4	5	5	3	8	36	0.9	please score
	o If GFR< 15 ml/min, therapy with DPP4, liraglutide or insulin should be considered		5			2			5	1	5	4	5	1	3	9	31	0.688889	please score
	o GLP-1 RA (liraglutide)		N/R			2			4	N/R	5	4	N/R	N/R	N/R	4	15	0.75	please score
	- should always be used as a second line therapy WITH metformin		3			2			3	5	3	3	4	4	3	9	30	0.666667	please score
	- should be considered in patients with BMI>30 kg.m2 and already treated with insulin		4			2			3	5	5	4	4	3	3	9	33	0.733333	please score
	- can be considered as a first line antidiabetic therapy in case of intolerance or contraindications to metformin		3			2			3	5	2	3	4	4	3	9	29	0.644444	please score
	· Non-recommended therapies
	o These patients should not be treated with thiazolidinediones or sulphonylureas (except of gliclazide) – Use of sulphonylurea consistently yields increased CV risk in these patients and there is a severe risk that it can mitigate or even override the positive effects of empagliflozin/liraglutide.		5			5			4	5	1	4	5	3	2	9	34	0.755556	please score	* as for thiazolidinedione and sulphonylurea as not recommended therapies, should stand only sulphonylurea
	o These patients should not be treated with sulphonylureas (except of gliclazide) – Use of sulphonylurea consistently yields increased CV risk in these patients and there is a severe risk that it can mitigate or even override the positive effects of empagliflozin/liraglutide.																		please score
	· Patients should also receive
	o Aspirin therapy		5			4			5	2	5	5	4	3	4	9	37	0.822222	please score
	o Beta-blocker therapy		5			3			5	2	5	5	4	3	3	9	35	0.777778	please score
	o ACE/ARB therapy		5			2.5			5	5	5	5	5	5	4	9	41.5	0.922222	please score
	o Diuretics		5			2			5	3	5	5	5	4	3	9	37	0.822222	please score
	· Patient’s age should be considered		5			4			5	5	4	5	5	3	5	9	41	0.911111	please score
	· Patient’s comorbidities should be considered		5			4			5	5	5	5	5	4	5	9	43	0.955556	please score
	· Patient’s preferences should be considered		5			4			5	5	3	5	4	4	5	9	40	0.888889	please score
	Monitoring / Evaluation of response to treatment
	· Monitoring for efficacy of glucose-lowering agents is necessary		5			4			5	5	4	5	5	5	5	9	43	0.955556	please score
	· Monitoring should be conducted every 3 months		5			3			5	5	5	5	4	5	3	9	40	0.888889	please score
	· Clinical examination should comprise:
	o Blood pressure (should be below 130/85 mmHg)		5			4			5	5	5	5	5	5	4	9	43	0.955556	please score
	o Height/Weight/BMI		5			4			5	5	4	5	4	5	5	9	42	0.933333	please score
	o Waist circumference		5			4			5	5	3	5	5	4	5	9	41	0.911111	please score
	o Calorie intake		5			N/R			5	3	2	5	4	4	5	8	33	0.825	please score	if taking empaglifozin * as for calorie intake, should stand diet evalua:on and dietary recommenda6ons (not calories only)
	o Calorie intake in patients taking empaglifozin																		please score
	o Diet eveluation and dietary recommendations in patients taking empaglifozin																		please score
	· Laboratory values:
	o Glucose levels (correction of insulin/antihypertensive drugs if hypoglycaemia)		5			4			5	5	4	5	5	5	5	9	43	0.955556	please score
	o HbA1C		5			4			5	5	5	5	5	5	5	9	44	0.977778	please score
	o Albumin-corrected fructosamine		5			4			5	3	2	3	4	5	3	9	34	0.755556	please score
	o Lipid profile (LDL should be below 70 mg/dl)		5			4			5	5	4	5	5	N/R	5	8	38	0.95	please score
	o Proteinuria		5			4			5	5	5	5	5	5	5	9	44	0.977778	please score
	o GFR/eGFR (at least twice a year)		5			4			5	5	5	5	N/R	5	5	8	39	0.975	please score
	stop when GFR < 45 ml/min for empagliflozin		5			3			5	4	5	5	5	5	4	9	41	0.911111	please score
	stop when GFR < 30 ml/min for liraglutide		5			5			5	4	5	5	5	5	4	9	43	0.955556	please score
	o Albumin:creatinine ratio (ACR)		5			4			5	5	5	5	4	5	5	9	43	0.955556	please score
	o Assessment of renal function, necessity of dialysis		5			4			5	5	5	5	5	5	5	9	44	0.977778	please score
	o Insulin dosage		5			4			5	5	3	5	5	4	5	9	41	0.911111	please score
	o In patients receiving empagliflozin: ketonuria/ketonemia (ketoacidosis)		5			N/R			5	5	3	5	5	4	2	8	34	0.85	please score
	· Clinical examination
	o Haematology probrem		5			3			5	5	4	5	4	3	5	9	39	0.866667	please score
	o Anemia		5			4			5	5	4	5	5	3	5	9	41	0.911111	please score
	· Imaging/exploration:
	o ECG		5			4			5	5	3	5	5	5	4	9	41	0.911111	please score
	o Abdominal ultrasound (gallstone formation)		5			4			4	2	3	5	4	4	3	9	34	0.755556	please score	if taking liraglutide
	o Abdominal ultrasound (gallstone formation) in patients receiving liraglutide																		please score
	· Non-responders (glucose lowering) to empagliflozin should not be simply switched to liraglutide		4			N/R			5	N/R	5	4	N/R	N/R	4	5	22	0.88	please score
	o Reduction of HF and renoprotective effects of empagliflozin should be considered prior to empagliflozin discontinuation		4			2			5	5	5	5	5	4	4	9	39	0.866667	please score
	o Dual therapy with empagliflozin/liraglutide should be considered first		4			2			5	5	3	3	5	4	2	9	33	0.733333	please score
	o Dual therapy with empagliflozin/liraglutide could be an option to be considered																		please score

## Sheet: D
																			Step 3
	D // Patients with Type 2 Diabetes and established renal and cardiovascular disease
		Czupryniak	Ducena	Fasching	Janesz	Karasik	Kempler	Lehmann	Martinka	Prázný	Schernthaner	Shestakova	Smirčić Duvnjak	Tankova	Volke	Count	Sum	Validation		Comments Questionnaire 2	Comments Questionnaire 3
	Diagnosis / Assessments
	· No change in diagnostic procedures to identify CVD is needed, however, these procedures should be implemented more frequently, especially in high-risk individuals.		5			2			N/R	5	5	5	2	5	4	8	33	0.825	please score
	· Patients at high risk of CV events should be actively searched and screened		5			4			5	5	5	5	5	5	4	9	43	0.955556	please score
	· Initial assessment should comprise:
	o Patient characteristics
	Age		5			4			5	5	4	5	5	4	5	9	42	0.933333	please score
	Sex		5			4			5	5	3	5	5	4	5	9	41	0.911111	please score
	Height/Weight/BMI		5			4			5	5	3	5	5	5	5	9	42	0.933333	please score
	Waist circumference		5			4			5	5	3	5	5	4	5	9	41	0.911111	please score
	Ethnic group		5			4			5	5	2	5	5	4	5	9	40	0.888889	please score
	o Medical history
	Medical history in general		5			4			5	5	5	5	5	5	5	9	44	0.977778	please score
	T2D duration		5			4			5	5	5	5	5	5	5	9	44	0.977778	please score
	Prior hypoglycemia		5			4			5	5	5	5	5	5	5	9	44	0.977778	please score
	History or concurrent disease		5			4			5	5	5	5	5	5	5	9	44	0.977778	please score
	· Pancreatitis		5			4			5	5	3	5	5	4	5	9	41	0.911111	please score
	· Medullary cancer		5			4			5	5	2	5	4	4	5	9	39	0.866667	please score
	· Genital infection		5			4			5	5	5	5	5	4	5	9	43	0.955556	please score
	o Laboratory values/exploration:
	BNP/NT-proBNP		5			3			5	4	3	5	5	4	3	9	37	0.822222	please score
	BNP/NT-proBNP in patients having symptoms or signs of HF																		please score
	HbA1C		5			4			5	5	5	5	5	5	5	9	44	0.977778	please score
	Lipid profile		5			4			5	5	5	5	5	5	5	9	44	0.977778	please score
	Proteinuria		5			4			5	5	5	5	5	5	5	9	44	0.977778	please score
	GFR/eGFR		5			4			5	5	5	5	5	5	5	9	44	0.977778	please score
	Albumin:creatinine ratio (ACR)		5			4			5	5	5	5	5	5	5	9	44	0.977778	please score
	Ruling out other causes/kidney diseases associated with macroalbuminuria, incl. the detection of nondiabetic nephropathy		5			4			5	5	3	3	5	5	5	9	40	0.888889	please score
	o Clinical examination
	BP		5			4			5	5	5	5	5	5	5	9	44	0.977778	please score
	NYHA class of HF		5			4			5	5	4	5	5	5	5	9	43	0.955556	please score
	Risk of infection		5			N/R			5	3	3	5	5	5	4	8	35	0.875	please score
	o In patients at high-risk for MI
	ECG		5			4			5	5	2	5	5	5	5	9	41	0.911111	please score
	Cardiac ultrasound		5			4			5	5	2	5	5	5	3.5	9	39.5	0.877778	please score
	Abdominal ultrasound		5			4			5	2	2	5	4	5	3	9	35	0.777778	please score
	Abdominal ultrasound if liraglutide is considered																		please score
	Kidney ultrasound		5			4			5	4	4	5	5	5	3	9	40	0.888889	please score
	Angiography		5			4			5	2	2	4	4	4	2.5	9	32.5	0.722222	please score	If liraglutide is considered
	Angiography if liraglutide is considered																		please score
	Angiography if liraglutide is considered, depending on patient's previous procedure, age, comorbidities and preferences																		please score
	o The influence of current therapies should be considered		5			4			5	5	5	5	5	5	5	9	44	0.977778	please score
	o The influence of comorbidities should be considered		5			4			5	5	5	5	5	5	5	9	44	0.977778	please score
	Management
	· A treat-to target approach should be conducted:
	o HbA1c about 7% // 53 mmol/M (note: ADA and EASD targets are different)		3			4			5	5	4	4	5	5	4	9	39	0.866667	please score	* as for glycemic target 53 mmol/M, should stand target < 53 mmol/M
	o HbA1c < 7% // 53 mmol/M (note: ADA and EASD targets are different)																		please score
	o For fragile patients: 7,5% // 60 mmol/M or even higher		4			2			5	5	3	4	5	5	4	9	37	0.822222	please score
	· The management of T2D patients with CVD is a complex approach that should comprise antihyperglycaemic therapy with:																			This was a post hoc subgroup analyses. Thus, all recommendations have to be less bold than in case of patients with advanced CV disease.
	o Metformin		5			2			4	N/R	5	N/R	N/R	5	3	6	24	0.8	please score
	- monotherapy with metformin should no more be used except of excellent diabetes control (glucose in target range)		5			2			4	5	5	5	5	3	3	9	37	0.822222	please score
	- combination therapy should be based on individual patient’s data and is necessary to maintain good glycemic control with respect to the long-term diabetes complications in case of longer survival due to reduced CV/total death rate		5			4			5	5	5	5	5	5	5	9	44	0.977778	please score
	o SGLT2 inhibitor (empagliflozin) should be considered as first line therapy after metformin		5			N/R			5	5	5	4	5	5	4	8	38	0.95	please score
	- as it can reduce the rate of decline in renal function		5			4			5	5	5	4	5	5	4	9	42	0.933333	please score
	- preferentially for patients with heart failure but not with history of stroke		5			4			5	5	5	4	5	5	3	9	41	0.911111	please score
	- if GFR >45 ml/min		4			3			3	5	5	4	5	4	4	9	37	0.822222	please score
	- if GFR >30 ml/min		2			2			5	5	5	3	4	3	2	9	31	0.688889	please score
	- as it has a more profound effect on reduction of CV risk and is non-injectable, it should be preferred to liraglutide in most cases		4			2.5			5	5	5	3	5	5	3	9	37.5	0.833333	please score
	- as monotherapy in case of intolerance or contraindications to metformin		N/R			2			5	5	5	4	5	5	4	8	35	0.875	please score
	o SGLT2 inhibitor (empagliflozin) as second line therapy in combination with liraglutide		4			2			4	5	2	3	5	3	3	9	31	0.688889	please score
	o If GFR< 60 ml/min, therapy with DPP4, liraglutide or insulin should be considered		4			2			4	5	2	4	4	3	3	9	31	0.688889	please score
	o GLP-1 RA (liraglutide)		N/R			4			4	N/R	5	N/R	N/R	4	4	5	21	0.84	please score
	- should always be used as a second line therapy WITH metformin		3			2			3	5	5	3	5	3	3	9	32	0.711111	please score
	- should be considered in patients with BMI>30 kg.m2 and already treated with insulin		4			4			4.5	5	5	4	4	3	4	9	37.5	0.833333	please score	also in patients treated with other agents
	- should be considered in patients with BMI>30 kg.m2 and already treated with insulin or other agents																		please score
	- can be considered as a first line antidiabetic therapy in case of intolerance or contraindications to metformin		3			2			4	5	2	4	5	4	4	9	33	0.733333	please score
	· Non-recommended therapies
	o These patients should not be treated with thiazolidinediones or sulphonylureas (except of gliclazide) – Use of sulphonylurea consistently yields increased CV risk in these patients and there is a severe risk that it can mitigate or even override the positive effects of empagliflozin/liraglutide.		5			5			5	5	2	4	5	3	2	9	36	0.8	please score	* as for thiazolidinedione and sulphonylurea as not recommended therapies, should stand only sulphonylurea
	o These patients should not be treated with sulphonylureas (except of gliclazide) – Use of sulphonylurea consistently yields increased CV risk in these patients and there is a severe risk that it can mitigate or even override the positive effects of empagliflozin/liraglutide.																		please score
	· Patients should also receive
	o Aspirin therapy		5			4			5	5	5	5	5	5	5	9	44	0.977778	please score
	o Beta-blocker therapy		5			4			5	5	5	5	5	5	5	9	44	0.977778	please score
	o ACE/ARB therapy		5			4			5	5	5	5	5	5	5	9	44	0.977778	please score
	o Statin therapy		5			4			5	5	5	5	5	5	5	9	44	0.977778	please score
	o Diuretics		5			4			5	3	4	5	5	5	3	9	39	0.866667	please score
	· Patient’s age should be considered		5			4			5	5	3	5	5	4	5	9	41	0.911111	please score
	· Patient’s comorbidities should be considered		5			4			5	5	5	5	5	5	5	9	44	0.977778	please score
	· Patient’s preferences should be considered		5			4			5	5	3	5	4	5	5	9	41	0.911111	please score
	Monitoring / Evaluation of response to treatment
	· Monitoring for efficacy of glucose-lowering agents is necessary		5			4			5	5	5	5	5	5	5	9	44	0.977778	please score
	· Monitoring should be conducted every 3 months		5			4			5	5	5	4	5	5	2	9	40	0.888889	please score
	· Regular control visits should be organized		5			4			5	5	5	4	5	5	5	9	43	0.955556	please score
	· Clinical examination should comprise:
	o Blood pressure		5			4			5	5	5	5	5	5	5	9	44	0.977778	please score
	o Height/Weight/BMI		5			4			5	5	4	5	5	5	5	9	43	0.955556	please score
	o Waist circumference		5			4			5	5	2	5	5	4	5	9	40	0.888889	please score
	o Calorie intake		5			4			5	3	2	5	4	4	5	9	37	0.822222	please score	if taking empaglifozin
	o Calorie intake in patients taking empaglifozin																		please score
	o Diet eveluation and dietary recommendations in patients taking empaglifozin																		please score
	· Laboratory values:
	o Glucose levels (correction of insulin/antihypertensive drugs if hypoglycaemia)		5			4			5	5	3	5	5	5	5	9	42	0.933333	please score
	o HbA1C		5			4			5	5	5	5	5	5	5	9	44	0.977778	please score
	o albumin-corrected fructosamine		5			4			5	5	2	3	4	5	3	9	36	0.8	please score
	o Lipid profile		5			4			5	5	5	5	5	5	5	9	44	0.977778	please score
	o Proteinuria		5			4			5	5	5	5	5	5	5	9	44	0.977778	please score
	o GFR/eGFR		5			4			5	N/R	5	5	5	5	5	8	39	0.975	please score
	stop when GFR < 45 ml/min for empagliflozin		5			3			5	4	5	4	5	5	4	9	40	0.888889	please score
	stop when GFR < 30 ml/min for liraglutide		5			5			5	4	5	4	5	5	3	9	41	0.911111	please score
	o albumin:creatinine ratio (ACR)		5			4			5	5	5	5	5	5	5	9	44	0.977778	please score
	o assessment of renal function, necessity of dialysis		5			4			5	5	5	5	5	5	5	9	44	0.977778	please score
	o Insulin dosage		5			4			5	5	3	5	5	4	5	9	41	0.911111	please score
	o In patients receiving empagliflozin: ketonuria/ketonemia (ketoacidosis)		5			2			5	5	3	5	5	4	5	9	39	0.866667	please score
	· Imaging/exploration:
	o ECG		5			4			5	5	2	5	5	5	5	9	41	0.911111	please score
	o Abdominal ultrasound (gallstone formation)		5			2			4	2	2	5	4	5	3	9	32	0.711111	please score	If taking liraglutide
	o Abdominal ultrasound (gallstone formation) in patients receiving liraglutide																		please score
	· Non-responders (glucose lowering) to empagliflozin should not be simply switched to liraglutide		N/R			2			5	N/R	5	5	N/R	3	4	6	24	0.8	please score
	o Reduction of HF and renoprotective effects of empagliflozin should be considered prior to empagliflozin discontinuation		4			2			5	5	5	5	5	5	4	9	40	0.888889	please score
	o Dual therapy with empagliflozin/liraglutide should be considered first		4			2			5	5	2	3	5	3	2	9	31	0.688889	please score
	o Dual therapy with empagliflozin/liraglutide could be an option to be considered																		please score

## Sheet: E
																			Step 3
	E // How to improve long-term adherence rates and self-management in patients with T2D and either cardiovascular or renal comorbidity
		Czupryniak	Ducena	Fasching	Janesz	Karasik	Kempler	Lehmann	Martinka	Prázný	Schernthaner	Shestakova	Smirčić Duvnjak	Tankova	Volke	Count	Sum	Validation		Comments Questionnaire 2	Comments Questionnaire 3
	· Clinical practice
	o Treatment strategies and dosing regimens should be simplified to improve medication adherence		5			N/R			5	5	5	4	5	5	4	8	38	0.95	please score
	o Disease management programs should be implemented, and run by both specialists and GPs		5			N/R			5	5	5	4	4	5	4	8	37	0.925	please score
	o Treatment strategies should be behavioral patient-centered strategies and care, with decision-making done within the context of patient priorities and goals		5			N/R			5	5	5	4	5	5	4	8	38	0.95	please score
	· Patient education
	o Treatment benefits should be better explained to patients		5			4			5	5	5	5	5	5	4	9	43	0.955556	please score
	o Careful, thorough, continuous and repeated patient education should be conducted		5			4			5	5	5	5	5	5	4	9	43	0.955556	please score
	o Patient education should be consistent throughout different health care practitioners		5			4			5	5	5	4	5	5	4	9	42	0.933333	please score
	o Patient education should involved a trained dietician and, if necessary, a psychologist		5			4			5	5	5	5	5	5	4	9	43	0.955556	please score

## Sheet: F
																				Step 3
	F // Specialties that should be included to develop inter-professional, multidisciplinary team-based T2D care for a comprehensive multifactorial risk-reduction strategy in the context of cardiovascular comorbidity
			Czupryniak	Ducena	Fasching	Janesz	Karasik	Kempler	Lehmann	Martinka	Prázný	Schernthaner	Shestakova	Smirčić Duvnjak	Tankova	Volke	Count	Sum	Validation		Comments Questionnaire 2	Comments Questionnaire 3
	Clinical specialties
	Diabetologist / Endocrinologist	For therapy induction Should be better trained in cardiology/nephrology/internal medicine Leading figure within team in charge of education and guideline development for T2M patients BP, lipid, HbA1c targets and control visits HbA1C targets, explanation of therapy choice, possible side effects, complications of DM, acute emergencies		5			4			5	5	4	5	5	5	3	9	41	0.911111	please score
	Internist	For follow-up BP, lipid targets and controls, ECG, ECHO Should be trained in diabetology, however, complicated diabetic patients should always be referred to diabetologists/endocrinologists		5			4			4	5	4	4	5	3	3	9	37	0.822222	please score
	Nephrologist	Renal function, ACR, BP control Lipid targets		5			N/R			4	5	5	4	3	4	3	8	33	0.825	please score	* nephrologist should not give any special recommenda6ons regarding lipid targets
	Cardiologist	Key for CV complications and risk management Should be better trained in diabetology		5			N/R			5	5	3	5	5	N/R	3	7	31	0.885714	please score
	Other key actors
	Nutritionist/Dietician	Dietary counseling at therapy induction A keystone in patient education Glucose control and intake, body weight Individual diet plans Weight reduction (if needed), long term maintenance		5			4			5	5	4	5	5	5	3	9	41	0.911111	please score
	Pharmacist	Advise on use of therapies, detection of side effects, patient education		5			2			4	5	3	3	3	3	3	9	31	0.688889	please score
	Nurses	Education programs, individual support, BMI, weight/height measures		5			4			4	5	4	5	5	5	3	9	40	0.888889	please score
	Certified diabetes educator (incl. smoking cessation)	Diabetes education at treatment induction and for re-enforcement Education programs, team work They should guarantee consistent and structured education which is heavily underestimated worldwide, Europe included Crucial for adherence, barriers to treatment, motivation		5			4			4	5	3	5	4	5	3	9	38	0.844444	please score
																					I have a neutral position here, as it is mostly country –specific how care is delivered.

## Sheet: G
																				Step 3
	G // Specialties that should be included to develop inter-professional, multidisciplinary team-based T2D care for a comprehensive multifactorial risk-reduction strategy in the context of renal comorbidity
			Czupryniak	Ducena	Fasching	Janesz	Karasik	Kempler	Lehmann	Martinka	Prázný	Schernthaner	Shestakova	Smirčić Duvnjak	Tankova	Volke	Count	Sum	Validation		Comments Questionnaire 2	Comments Questionnaire 3
	Clinical specialties
	Diabetologist / Endocrinologist	For therapy induction Should be better trained in cardiology/nephrology/internal medicine Leading figure within team in charge of education and guideline development for T2M patients BP, lipid, HbA1c targets and control visits HbA1C targets, explanation of therapy choice, possible side effects, complications of DM, acute emergencies		5			4			5	5	4	5	5	5	3	9	41	0.911111	please score
	Internist	For follow-up BP, lipid targets and controls Should be trained in diabetology, however, complicated diabetic patients should always be referred to diabetologists/endocrinologists		5			4			4	5	4	4	3	3	3	9	35	0.777778	please score
	Nephrologist	Renal function, ACR, BP control CKD management and lipid targets		5			3			5	5	4	5	5	5	3	9	40	0.888889	please score
	Cardiologist	Should be better trained in diabetology		4			3			4	5	5	5	5	5	3	9	39	0.866667	please score
	Other key actors
	Nutritionist/Dietician	Dietary counseling at therapy induction A keystone in patient education Glucose control and intake, body weight Individual diet plans Weight reduction (if needed), long term maintenance		5			4			5	5	3	5	5	5	3	9	40	0.888889	please score
	Pharmacist	Advise on use of therapies, detection of side effects, patient education		5			2			4	5	3	3	3	3	3	9	31	0.688889	please score
	Nurses	Education programs, individual support, BMI, weight/height measures		5			4			4	5	3	5	5	5	3	9	39	0.866667	please score
	Certified diabetes educator (incl. smoking cessation)	Diabetes education at treatment induction and for re-enforcement Education programs, team work They should guarantee consistent and structured education which is heavily underestimated worldwide, Europe included Crucial for adherence, barriers to treatment, motivation		5			4			4	5	3	5	4	5	3	9	38	0.844444	please score
																					I have a neutral position here, as it is mostly country –specific how care is delivered.
